# Supplementary material for: High-Throughput Identification of Antibacterials Against Pseudomonas aeruginosa
Source: Front Microbiol. 2020 Dec 9;11:591426. doi: 10.3389/fmicb.2020.591426 (PMC7755642; doi:10.3389/fmicb.2020.591426)
Supplement: Supplementary file 2 [file Table_1.XLSX]

## Sheet: Sheet1
NO.	Product name	Classification		Target	Planktonic Cell Inhibition ratio(%)		Biofilm Inhibition ratio(%)
					Replicate 1	Replicate 2	Replicate 1	Replicate 2
HY-B1050	Gemifloxacin (mesylate)	FDA-Approved Drug	infection	quinolone antibacterial,used in the acute bacterial exacerbation of chronic bronchitis and mild-to-moderate pneumonia	97.6	98.5	96.1	94.3
HY-17460A	Garenoxacin (Mesylate hydrate)	FDA-Approved Drug	infection	quinolone antibiotic	100	99.8	88.5	93.9
HY-B0159	Balofloxacin	FDA-Approved Drug	infection	quinolone antibiotic,Antibacterial; DNA gyrase	99	97.5	92.1	99.3
HY-B0330	Levofloxacin	FDA-Approved Drug	infection	quinolone antibiotic,inhibits the supercoiling activity of bacterial DNA gyrase	99	97.8	98.9	95.3
HY-B0147A	Pefloxacin (mesylate)	FDA-Approved Drug	infection	the third-generation quinolones,DNA gyrase	99.9	99.7	94.7	96.6
HY-B1802A	Tosufloxacin (tosylate hydrate)	FDA-Approved Drug	infection	fluoroquinolone antibiotic, bacterial Topo inhibitor	100	89.8	75.8	91
HY-B0455	Lomefloxacin (hydrochloride)	FDA-Approved Drug	infection	fluoroquinolone antibiotic,interference with the activity of the bacterial enzymes DNA gyrase and topoisomerase IV	97.1	96.5	76.2	96.6
HY-B0308	Sparfloxacin	FDA-Approved Drug	infection	fluoroquinolone antibioticl,targets DNA gyrase and inhibits DNA synthesis	100	98.2	80.7	90.5
HY-B0724A	Pazufloxacin (mesylate)	FDA-Approved Drug	infection	fluoroquinolone antibiotic	98.8	99.7	85.6	96.6
HY-B0506	Nadifloxacin	FDA-Approved Drug	infection	fluoroquinolone antibiotic,inhibits the enzyme DNA gyrase	97.7	97	90.3	97.6
HY-B0395C	Sitafloxacin (hydrate)	FDA-Approved Drug	infection	fluoroquinolone antibiotic	100	100	91	72.4
HY-B0024	Prulifloxacin	FDA-Approved Drug	infection	fluoroquinolone antibiotic,prevents bacterial DNA replication, transcription, repair and recombination through inhibition of bacterial DNA gyrase	98.3	98.6	95.3	92.7
HY-B0501	Danofloxacin (mesylate)	FDA-Approved Drug	infection	fluoroquinolone antibiotic,use for veterinary	97.2	99.4	95.9	95.9
HY-B0147A	Pefloxacin (mesylate)	FDA-Approved Drug	infection	fluoroquinolone antibiotic	100	98	96.7	96.2
HY-B0125	Ofloxacin	FDA-Approved Drug	infection	fluoroquinolone antibiotic,inhibition of bacterial DNA gyrase	98.6	99.8	97.3	98.9
HY-10581	Gatifloxacin	FDA-Approved Drug	infection	the fourth-generation fluoroquinolone,inhibits the bacterial enzymes DNA gyrase and topoisomerase IV	98	96.9	93.9	96.6
HY-17028	Besifloxacin (Hydrochloride)	FDA-Approved Drug	infection	the fourth-generation fluoroquinolone antibiotic,inhibit production of pro-inflammatory cytokines in vitro	97.4	96.7	100	86.7
HY-B0268A	Enoxacin (hydrate)	FDA-Approved Drug	infection	broad-spectrum 6-fluoronaphthyridinone antibacterial agent	100	96	92	93.7
HY-14957	Ozenoxacin	FDA-Approved Drug	infection	nonfluorinated quinolone antibacterial	97.3	100	76.3	81.8
HY-B1174	Bekanamycin	FDA-Approved Drug	infection	aminoglycoside antibiotic	99.7	100	98.5	97.7
HY-B0441	Tobramycin	FDA-Approved Drug	infection	aminoglycoside antibiotic	98.4	99.5	70.5	96.2
HY-B0472	Streptomycin (sulfate)	FDA-Approved Drug	infection	aminoglycoside antibiotic,inhibits protein synthesis	92	99.9	92.2	88.3
HY-A0086	Netilmicin (sulfate)	FDA-Approved Drug	infection	aminoglycoside antibiotic	99.4	99.9	86.9	97.5
HY-B1222	Sisomicin (sulfate)	FDA-Approved Drug	infection	aminoglycoside antibiotic	100	100	87.2	92.5
HY-B0956	Paromomycin (sulfate)	FDA-Approved Drug	infection	aminoglycoside antibiotic	97.8	97.8	100	96.9
HY-B0509B	Amikacin (sulfate)	FDA-Approved Drug	infection	semi-synthetic aminoglycoside antibiotic	100	100	91.8	98
HY-B1327	Chlortetracycline (hydrochloride)	FDA-Approved Drug	infection	tetracycline antibiotic,calcium ionophore antibiotic	92.1	100	70.7	89.4
HY-B0449	Methacycline (hydrochloride)	FDA-Approved Drug	infection	tetracycline antibiotic	96.5	98.2	96.3	95.3
HY-N0565B	Doxycycline (hyclate)	FDA-Approved Drug	infection	tetracycline antibiotic,metalloproteinase inhibitor	94.5	96.9	87.3	67.5
HY-17560	Demeclocycline (hydrochloride)	FDA-Approved Drug	infection	tetracycline antibiotic; is an antibiotic in the treatment of Lyme disease, acne, and bronchitis	98.1	96.9	100	95.9
HY-B0593	Ceftazidime	FDA-Approved Drug	infection	the third-generation cephalosporin antibiotic	98.3	100	82.4	94.5
HY-B0875	Cefmenoxime (hydrochloride)	FDA-Approved Drug	infection	the third-generation cephalosporin antibiotic	73.1	95.5	85.9	92.5
HY-B0771A	Cefozopran (hydrochloride)	FDA-Approved Drug	infection	the fourth-generation cephalosporin	100	99	76.7	87
HY-B0616	Cefepime (Dihydrochloride Monohydrate	FDA-Approved Drug	infection	broad-spectrum cephalosporin,	100	99.8	89.1	91.6
HY-B0187A	Doripenem (monohydrate)	FDA-Approved Drug	infection	carbapenem class of beta-lactam antibiotic	100	99.9	84.2	95.5
HY-B0396	Tebipenem pivoxil	FDA-Approved Drug	infection	novel oral carbapenem antibiotic	98.6	95.2	60.9	82.8
HY-B0529A	Azlocillin (sodium salt)	FDA-Approved Drug	infection	acylampicillin,inhibits over 75% of the isolates of Pseudomonas aeruginosa	99.9	98.7	100	89.9
HY-B1466	Mezlocillin (sodium)	FDA-Approved Drug	infection	broad-spectrum penicillin antibiotic	98.7	96.9	92.6	93.8
HY-B0129	Aztreonam	FDA-Approved Drug	infection	monocyclic β-lactam antibiotic,high affinity for penicillin-binding protein 3	99.6	97.6	75.1	91.5
HY-B1286	Piperacillin (sodium)	FDA-Approved Drug	infection	broad-spectrum β-lactam antibiotic	100	99.2	92.7	93.3
HY-B0712B	Ceftriaxone (sodium salt)	FDA-Approved Drug	infection	β-lactam antibiotic,inhibits bacterial cell wall synthesis by means of binding to the penicillin-binding proteins	98.1	98.6	100	93.2
HY-B0220	Erythromycin	FDA-Approved Drug	infection	macrolide antibiotic,reversibly binds to the 50S ribosome of bacteria and inhibits protein synthesis	100	100	89	95.3
HY-17506	Azithromycin	FDA-Approved Drug	infection	macrolide antibiotic	98.5	95.8	89.7	97.7
HY-A0062	Telithromycin	FDA-Approved Drug	infection	ketolide antibiotic, prevents bacteria from growing, by interfering with their protein synthesis	100	99.2	98.3	84.1
HY-13234	Rifaximin	FDA-Approved Drug	infection	semi-synthetic, nonsystemic antibiotic	98.7	97.7	72.8	79.9
HY-A0089	Colistin (sulfate)	FDA-Approved Drug	infection	polypeptide antibiotic	97.6	97.6	98.8	89.3
HY-108365	Gamithromycin	FDA-Approved Drug	infection	antimicrobial agent	100	98.2	70.8	71.3
HY-B1217	Bronopol	FDA-Approved Drug	infection	antimicrobial, with low mammalian toxicity and high activity against bacteria	98.4	97.7	92.6	97
HY-B0450	Ciclopirox	FDA-Approved Drug	infection	antifungal agent for topical dermatologic treatment of superficial mycoses	99.8	94.9	89.1	86.8
HY-B1248	Chlorhexidine	FDA-Approved Drug	infection	antibacterial,used as an antiseptic and for other applications	96.8	97.2	67.9	86.7
HY-B0269	Rifapentine	FDA-Approved Drug	infection	tuberculosis,Antibacterial Rifapentine inhibits DNA-dependent RNA polymerase activity in susceptible cells	92.8	90	100	94.9
HY-13700	Nedaplatin	FDA-Approved Drug	cancer	derivative of cisplatin and DNA damage agent,greater antitumour activity and lower nephrotoxicity than cisplatin	98.8	99.5	75.4	78.2
HY-13316	Mitomycin C	FDA-Approved Drug	cancer	anticancer agent	97.2	97.7	90.3	99.4
HY-A0066A	Tolazoline (hydrochloride)	FDA-Approved Drug	others	non-selective competitive α-adrenergic receptor antagonist	99.9	99.7	80	85.7
HY-14153A	Tegaserod (maleate)	FDA-Approved Drug	Neurological Disease	partial agonist of the 5-HT4 receptor	97.6	97	96.4	73.7
HY-B1123	Auranofin	FDA-Approved Drug	Inflammation/Immunology	thioredoxin reductase inhibitor	96.7	95	88	83.3
HY-17510	Gossypol (acetic acid）	Natural Product	cancer	anticancer agent	51.5	50.8	<50	<50
HY-N0077	Ginkgolic Acid	Natural Product	cancer	inhibit protein SUMOylation both in vitro and in vivo without affecting in vivo ubiquitination	53	59.7	<50	<50
HY-N0003	Honokiol	Natural Product	cancer	antioxidative, anti-inflammatory, antiangiogenic, and anticancer activities	54	56.1	<50	<50
HY-N0198	Nordihydroguaiaretic acid	Natural Product	Neurological DiseaseCancer	5-lipoxygenase and tyrosine kinase inhibitor	64.4	55.9	<50	<50
HY-B1327	Chlortetracycline (hydrochloride)	FDA-Approved Drug	infection	calcium ionophore antibiotic, inhibit binding of aminoacyl-tRNA to ribosomes	81.3	91.2	<50	<50
HY-100593	Spiramycin	FDA-Approved Drug	infection	16-member macrolide antibioti	53.6	50	<50	<50
HY-B1828A	Spectinomycin (dihydrochloride pentahy	FDA-Approved Drug	infection	aminocyclitol antibiotic	86.1	69.1	<50	<50
HY-16503	Treosulfan	FDA-Approved Drug	cancer	alkylating agent with activity in ovarian cancer and other solid tumor types	100	92.4	<50	<50
HY-50878A	Crizotinib (hydrochloride)	FDA-Approved Drug	cancer	inhibitor of c-Met and ALK	60.2	50	<50	<50
HY-B1768	Succimer	FDA-Approved Drug	others	chelating agent for the treatment of Pb poisoning	69.6	70.1	<50	<50
HY-B0796	Gastrodenol	Natural Product	others	used in treating ulcers and upset stomach	96	88.9	<50	<50
